# Supplementary material for: Novel Isoxazole-Based Antifungal Drug Candidates
Source: Int J Mol Sci. 2024 Dec 19;25(24):13618. doi: 10.3390/ijms252413618 (PMC11728180; doi:10.3390/ijms252413618)
Supplement: Supplementary file 1 [file ijms-25-13618-s001.zip]

Archive with 1 entries (1 files):
- ijms-3352380-supplementary.pdf
